# Supplementary material for: Potential Way to Develop Dengue Virus Detection in Aedes Larvae as an Alternative for Dengue Active Surveillance: A Literature Review
Source: Trop Med Infect Dis. 2024 Mar 11;9(3):60. doi: 10.3390/tropicalmed9030060 (PMC10975107; doi:10.3390/tropicalmed9030060)
Supplement: Supplementary file 1 [file tropicalmed-09-00060-s001.zip]

Archive with 1 entries (1 files):
- tropicalmed-2856008-supplementary.pdf
